# Supplementary material for: Peer Review in Law Journals
Source: Front Res Metr Anal. 2021 Dec 8;6:787768. doi: 10.3389/frma.2021.787768 (PMC8692876; doi:10.3389/frma.2021.787768)
Supplement: Supplementary file 3 [file DataSheet2.ZIP]

Archive with 135 entries (135 files):
- DOCUMENT -  0008-7750_1.RTF
- DOCUMENT -  0008-7750_2.RTF
- DOCUMENT -  0012-3447.RTF
- DOCUMENT -  0012-348X.RTF
- DOCUMENT -  0013-9491.RTF
- DOCUMENT -  0015-783X.RTF
- DOCUMENT -  0021-325X_1.RTF
- DOCUMENT -  0034-7639_1.RTF
- DOCUMENT -  0034-9380_1.RTF
- DOCUMENT -  0034-9380_2.RTF
- DOCUMENT -  0035-5895.RTF
- DOCUMENT -  0035-6093.RTF
- DOCUMENT -  0035-6131.RTF
- DOCUMENT -  0035-6158.RTF
- DOCUMENT -  0048-7694_1.RTF
- DOCUMENT -  0210-0444_1.RTF
- DOCUMENT -  0210-1173_1.RTF
- DOCUMENT -  0210-7716_1.RTF
- DOCUMENT -  0210-7716_2.RTF
- DOCUMENT -  0210-8364_1.RTF
- DOCUMENT -  0211-5743_1.RTF
- DOCUMENT -  0211-979X_1.RTF
- DOCUMENT -  0212-5056_1.RTF
- DOCUMENT -  0213-7585_1.RTF
- DOCUMENT -  0214-8676_1.RTF
- DOCUMENT -  0350-154X.RTF
- DOCUMENT -  0350-2058.RTF
- DOCUMENT -  0350-6886.RTF
- DOCUMENT -  0350-6886_1.RTF
- DOCUMENT -  0352-342X.RTF
- DOCUMENT -  0352-342X_1.RTF
- DOCUMENT -  0352-5317.RTF
- DOCUMENT -  0353-359X (2).RTF
- DOCUMENT -  0353-359X.RTF
- DOCUMENT -  0390-6744.RTF
- DOCUMENT -  0390-9522.RTF
- DOCUMENT -  0391-187X.RTF
- DOCUMENT -  0391-5239.RTF
- DOCUMENT -  0391-5646.RTF
- DOCUMENT -  0392-1867.RTF
- DOCUMENT -  0392-7229.RTF
- DOCUMENT -  0485-2435.RTF
- DOCUMENT -  0518-0872_1.RTF
- DOCUMENT -  0554-6397 (2).RTF
- DOCUMENT -  0554-6397.RTF
- DOCUMENT -  0584-9063.RTF
- DOCUMENT -  1120-9607.RTF
- DOCUMENT -  1126-7917.RTF
- DOCUMENT -  1128-7772_1.RTF
- DOCUMENT -  1128-7772_2.RTF
- DOCUMENT -  1131-8635_1.RTF
- DOCUMENT -  1133-0740_1.RTF
- DOCUMENT -  1133-0937_1.RTF
- DOCUMENT -  1134-6035_1.RTF
- DOCUMENT -  1134-6035_2.RTF
- DOCUMENT -  1134-6035_3.RTF
- DOCUMENT -  1138-4026_1.RTF
- DOCUMENT -  1138-9877_1.RTF
- DOCUMENT -  1139-5583_1.RTF
- DOCUMENT -  1139-5583_2.RTF
- DOCUMENT -  1330-0229.RTF
- DOCUMENT -  1330-0229_1.RTF
- DOCUMENT -  1330-0288.RTF
- DOCUMENT -  1330-2604.RTF
- DOCUMENT -  1330-2604_1.RTF
- DOCUMENT -  1330-2965.RTF
- DOCUMENT -  1330-349X.RTF
- DOCUMENT -  1330-5476.RTF
- DOCUMENT -  1331-1182.RTF
- DOCUMENT -  1331-5978.RTF
- DOCUMENT -  1331-5978_1.doc.RTF
- DOCUMENT -  1331-8004.RTF
- DOCUMENT -  1331-8004_1.RTF
- DOCUMENT -  1331-9914.RTF
- DOCUMENT -  1332-0718.RTF
- DOCUMENT -  1332-0718_1.RTF
- DOCUMENT -  1332-8670.RTF
- DOCUMENT -  1333-2546.RTF
- DOCUMENT -  1333-2546_1.RTF
- DOCUMENT -  1575-6548_1.RTF
- DOCUMENT -  1576-4729_1.RTF
- DOCUMENT -  1577-4430_1.RTF
- DOCUMENT -  1578-3138_1.RTF
- DOCUMENT -  1578-3138_2.RTF
- DOCUMENT -  1590-749X.RTF
- DOCUMENT -  1696-9634_1.RTF
- DOCUMENT -  1696-9642_1.RTF
- DOCUMENT -  1696-9650_1.RTF
- DOCUMENT -  1698-1189_1.RTF
- DOCUMENT -  1699-3950_1.RTF
- DOCUMENT -  1699-8154_1.RTF
- DOCUMENT -  1825-0173.RTF
- DOCUMENT -  1825-5167.RTF
- DOCUMENT -  1826-8269.RTF
- DOCUMENT -  1827-7942.RTF
- DOCUMENT -  1845-5662.RTF
- DOCUMENT -  1846-3010.RTF
- DOCUMENT -  1846-5412.RTF
- DOCUMENT -  1847-7615.RTF
- DOCUMENT -  1847-7615_1.RTF
- DOCUMENT -  1848-0357.RTF
- DOCUMENT -  1848-6118.RTF
- DOCUMENT -  1849-241X.RTF
- DOCUMENT -  1849-3734.RTF
- DOCUMENT -  1885-5709_1.RTF
- DOCUMENT -  1970-5476.RTF
- DOCUMENT -  1971-8543.RTF
- DOCUMENT -  1973-3593.RTF
- DOCUMENT -  1988-5091_1.RTF
- DOCUMENT -  1989-4570_1.RTF
- DOCUMENT -  1989-8975_1.RTF
- DOCUMENT -  1989-8975_2.RTF
- DOCUMENT -  2038-5633.RTF
- DOCUMENT -  2217-561X.RTF
- DOCUMENT -  2239-8570.RTF
- DOCUMENT -  2240-7618.RTF
- DOCUMENT -  2240-9823.RTF
- DOCUMENT -  2279-7238.RTF
- DOCUMENT -  2279-7416.RTF
- DOCUMENT -  2279-9737.RTF
- DOCUMENT -  2281-5147.RTF
- DOCUMENT -  2282-667X.RTF
- DOCUMENT -  2284-3531.RTF
- DOCUMENT -  2284-4503.RTF
- DOCUMENT -  2384-9479.RTF
- DOCUMENT -  2421-2156.RTF
- DOCUMENT -  2421-2563.RTF
- DOCUMENT -  2459-6531.RTF
- DOCUMENT -  2459-6639.RTF
- DOCUMENT -  2459-8860.RTF
- DOCUMENT -  2459-8860_1.RTF
- DOCUMENT -  2531-6710.RTF
- DOCUMENT -  2584-3613.RTF
- DOCUMENT -  2584-5055.RTF
- DOCUMENT -  2671-2113.RTF
