# Supplementary material for: Peer Review in Law Journals
Source: Front Res Metr Anal. 2021 Dec 8;6:787768. doi: 10.3389/frma.2021.787768 (PMC8692876; doi:10.3389/frma.2021.787768)
Supplement: Supplementary file 5 [file DataSheet1.CSV]

CATEGORY	SUBCATEGORY 2	SUBCATEGORY 3	SUBCATEGORY 4	ITEM
PR_ETHICS	COI			COI
PR_ETHICS	COI			COMPETING_INT*
PR_ETHICS	COI			CONF*_*_INTER*
PR_ETHICS	COI			CONFLITT*_D'INTERESS*
PR_ETHICS	COI			INTERESSI_CONFLITTUALI
PR_ETHICS	COI			SUKOB*_INTERES*
PR_ETHICS	CONFIDENT			CONFIDEN?IAL*
PR_ETHICS	CONFIDENT			POVJERLJIV*
PR_ETHICS	CONFIDENT			SEGRET*
PR_ETHICS	CONFIDENT			TAJN*
PR_ETHICS	EDI			AGE
PR_ETHICS	EDI			BELIEF*
PR_ETHICS	EDI			BIAS*
PR_ETHICS	EDI			BIRTH
PR_ETHICS	EDI			CITIZENSHIP
PR_ETHICS	EDI			CITTADINAN*
PR_ETHICS	EDI			CREED
PR_ETHICS	EDI			DIS?CRIMINA*
PR_ETHICS	EDI			DISABILITY
PR_ETHICS	EDI			DIVERSIDAD
PR_ETHICS	EDI			DIVERSIT*
PR_ETHICS	EDI			DRŽAVLJANSTV*
PR_ETHICS	EDI			EQUIDAD
PR_ETHICS	EDI			EQUIT*
PR_ETHICS	EDI			ETHNIC*
PR_ETHICS	EDI			ETNIA
PR_ETHICS	EDI			ETNIC*
PR_ETHICS	EDI			ETNIÈ*
PR_ETHICS	EDI			G?NERO
PR_ETHICS	EDI			GENDER
PR_ETHICS	EDI			GENERE
PR_ETHICS	EDI			IDEAS_POLÍTICAS
PR_ETHICS	EDI			IDEOLOG*
PR_ETHICS	EDI			INCLUSI?N*
PR_ETHICS	EDI			JEDNAKOST
PR_ETHICS	EDI			MULTILINGUALISM
PR_ETHICS	EDI			MULTILINGUISMO
PR_ETHICS	EDI			MULTILINGÜISMO
PR_ETHICS	EDI			NACIONALNOST*
PR_ETHICS	EDI			NARODNOST*
PR_ETHICS	EDI			NAT*_MINORIT*
PR_ETHICS	EDI			NATIONALITY
PR_ETHICS	EDI			PARCIALID*
PR_ETHICS	EDI			POLITIC*_OPINION*
PR_ETHICS	EDI			POLITIC*_POSIT*
PR_ETHICS	EDI			POLITICAL_BELIE*
PR_ETHICS	EDI			PREGIUDIZI*
PR_ETHICS	EDI			PRISTRAN*
PR_ETHICS	EDI			RACE
PR_ETHICS	EDI			RACIAL
PR_ETHICS	EDI			RAS?
PR_ETHICS	EDI			RAZA
PR_ETHICS	EDI			RAZLIÈITOST
PR_ETHICS	EDI			RAZZA
PR_ETHICS	EDI			RELIG*
PR_ETHICS	EDI			ROD?
PR_ETHICS	EDI			SESS?
PR_ETHICS	EDI			SEX*
PR_ETHICS	EDI			SPOL?
PR_ETHICS	EDI			UKLJUÈIVOST
PR_ETHICS	EDI			VIŠEJEZIÈNOST
PR_ETHICS	ETH_GUID			COMMITT*_ON_PUBL*_ETH*
PR_ETHICS	ETH_GUID			COPE
PR_ETHICS	ETH_GUID			DECLAR*_OF_HELSINK*
PR_ETHICS	ETH_GUID			ICMJE
PR_ETHICS	ETH_GUID			PROMOTING_INTEGRITY_IN_SCIENTIFIC_JOURNAL*
PR_ETHICS	RES_MISCONDUCT			CATTIVA_CONDOTTA
PR_ETHICS	RES_MISCONDUCT			COLPA
PR_ETHICS	RES_MISCONDUCT			FABRICAT*
PR_ETHICS	RES_MISCONDUCT			FALSIFIC*
PR_ETHICS	RES_MISCONDUCT			FRAUD*
PR_ETHICS	RES_MISCONDUCT			FROD*
PR_ETHICS	RES_MISCONDUCT			IMPARCIAL
PR_ETHICS	RES_MISCONDUCT			LAŽNO*
PR_ETHICS	RES_MISCONDUCT			MAL*A_CONDUCT*
PR_ETHICS	RES_MISCONDUCT			MALA*_PRÁCTIC*
PR_ETHICS	RES_MISCONDUCT			MALPRACTI*
PR_ETHICS	RES_MISCONDUCT			MANIPULA*
PR_ETHICS	RES_MISCONDUCT			MISCOND*
PR_ETHICS	RES_MISCONDUCT			NEÈESTITOST*
PR_ETHICS	RES_MISCONDUCT			NEPRIHVATLJIV*
PR_ETHICS	RES_MISCONDUCT			OBMANJUJ*
PR_ETHICS	RES_MISCONDUCT			PRATICA_ILLECI*
PR_ETHICS	RES_MISCONDUCT			SESGADO
PR_ETHICS	RES_MISCONDUCT			TRUFFA
PR_ETHICS	RES_MISCONDUCT			ZAVARAVA*
PR_ETHICS	TEXT_SIMILAR*			AUTOPLAG*
PR_ETHICS	TEXT_SIMILAR*			CONTENT_SIMILAR*
PR_ETHICS	TEXT_SIMILAR*			PLAGIA*
PR_ETHICS	TEXT_SIMILAR*			R?CICLA*
PR_ETHICS	TEXT_SIMILAR*			RECIKLIRA*
PR_ETHICS	TEXT_SIMILAR*			RECYCL*
PR_ETHICS	TEXT_SIMILAR*			SAMOPLAG*
PR_ETHICS	TEXT_SIMILAR*			SELF-PLAGIA*
PR_ETHICS	TEXT_SIMILAR*			SIMILARIT*
PR_ETHICS	TEXT_SIMILAR*			SIMILITUD*
PR_ETHICS	TEXT_SIMILAR*			SOMIGLIAN*
PR_ETHICS	ETHICS_GEN			ETHIC*
PR_ETHICS	ETHICS_GEN			ETIKA
PR_ETHICS	ETHICS_GEN			ETIÈN*
PR_ETHICS	ETHICS_GEN			ÉTIC*
PR_ETHICS	ETHICS_GEN			ETIC*
PR_EVALUATION	EVAL_CRITER	DESIGN&CONCEP		@INV_DES [DISENO NEAR INVESTIGACI* NEAR ESTUDIO /Y /P5/P5]
PR_EVALUATION	EVAL_CRITER	DESIGN&CONCEP		@RES_DES [DESIGN* NEAR RESEARCH* NEAR STUDY /Y /P5/P5]
PR_EVALUATION	EVAL_CRITER	DESIGN&CONCEP		CONCEPT*
PR_EVALUATION	EVAL_CRITER	DESIGN&CONCEP		PROGETT*_*_RICERC*
PR_EVALUATION	EVAL_CRITER	DESIGN&CONCEP		RACCOLTA_DATI
PR_EVALUATION	EVAL_CRITER	DESIGN&CONCEP		MUESTRA
PR_EVALUATION	EVAL_CRITER	DESIGN&CONCEP		SAMPL*
PR_EVALUATION	EVAL_CRITER	DESIGN&CONCEP		DATA_COLLECT*
PR_EVALUATION	EVAL_CRITER	DESIGN&CONCEP		ESEMPIO
PR_EVALUATION	EVAL_CRITER	DESIGN&CONCEP		RECOP*_*_DATOS
PR_EVALUATION	EVAL_CRITER	DESIGN&CONCEP	REPLICABILITY	REPLICA*
PR_EVALUATION	EVAL_CRITER	EVAL_CRIT_GEN		CRITERIA
PR_EVALUATION	EVAL_CRITER	EVAL_CRIT_GEN		CRITERION
PR_EVALUATION	EVAL_CRITER	EVAL_CRIT_GEN		CRITERIOS
PR_EVALUATION	EVAL_CRITER	EVAL_CRIT_GEN		KRITERIJ*
PR_EVALUATION	EVAL_CRITER	EVAL_CRIT_GEN		PARAMETRI
PR_EVALUATION	EVAL_CRITER	METHOD&STAT		DATA_ANAL*
PR_EVALUATION	EVAL_CRITER	METHOD&STAT		ESTADÍSTIC*
PR_EVALUATION	EVAL_CRITER	METHOD&STAT		M?TOD*
PR_EVALUATION	EVAL_CRITER	METHOD&STAT		METHOD*
PR_EVALUATION	EVAL_CRITER	METHOD&STAT		STATISTIC*
PR_EVALUATION	EVAL_CRITER	RELEVANCE		IMPORTAN*
PR_EVALUATION	EVAL_CRITER	RELEVANCE		INTEREST*_*_READER*
PR_EVALUATION	EVAL_CRITER	RELEVANCE		PERTINEN*
PR_EVALUATION	EVAL_CRITER	RELEVANCE		R?LEVAN*
PR_EVALUATION	EVAL_CRITER	RELEVANCE		VAŽNOST*
PR_EVALUATION	EVAL_CRITER	RELEVANCE	APPROPRIAT	ADEGUATEZZ*
PR_EVALUATION	EVAL_CRITER	RELEVANCE	APPROPRIAT	ADEQUACY
PR_EVALUATION	EVAL_CRITER	RELEVANCE	APPROPRIAT	APPROPRIAT*
PR_EVALUATION	EVAL_CRITER	RELEVANCE	APPROPRIAT	OGOVARAJUÆ?
PR_EVALUATION	EVAL_CRITER	RELEVANCE	APPROPRIAT	PRIMJERENO*
PR_EVALUATION	EVAL_CRITER	RELEVANCE	CONTRIB_PRACT	@CONTR_PRACT [PR?CTI* NEAR CONTR* NEAR INTER* /Y /P4/D4]
PR_EVALUATION	EVAL_CRITER	RELEVANCE	ORIGINALITY	@NIJE_OBJAV [NIJE NEAR OBJAVLJ* /A /S4]
PR_EVALUATION	EVAL_CRITER	RELEVANCE	ORIGINALITY	@NON_PUBBLIC [NON NEAR PUBBLICAT* NEAR PUBLICAT* /Y /S4/P4]
PR_EVALUATION	EVAL_CRITER	RELEVANCE	ORIGINALITY	@NOT_PUBLISH [NOT NEAR PUBLISHED /Y /S5]
PR_EVALUATION	EVAL_CRITER	RELEVANCE	ORIGINALITY	CREATIV*_*_IDEA*
PR_EVALUATION	EVAL_CRITER	RELEVANCE	ORIGINALITY	ESCLUSIV*_OPER*
PR_EVALUATION	EVAL_CRITER	RELEVANCE	ORIGINALITY	EXCLUSIV*_WORK*
PR_EVALUATION	EVAL_CRITER	RELEVANCE	ORIGINALITY	INNOVATIV*
PR_EVALUATION	EVAL_CRITER	RELEVANCE	ORIGINALITY	INOVATIV*
PR_EVALUATION	EVAL_CRITER	RELEVANCE	ORIGINALITY	IZVORN*
PR_EVALUATION	EVAL_CRITER	RELEVANCE	ORIGINALITY	NEOBJAVLJEN*
PR_EVALUATION	EVAL_CRITER	RELEVANCE	ORIGINALITY	NOV?
PR_EVALUATION	EVAL_CRITER	RELEVANCE	ORIGINALITY	NOVEDA*
PR_EVALUATION	EVAL_CRITER	RELEVANCE	ORIGINALITY	NOVELTY
PR_EVALUATION	EVAL_CRITER	RELEVANCE	ORIGINALITY	NOVIT?
PR_EVALUATION	EVAL_CRITER	RELEVANCE	ORIGINALITY	ORIGINAL*
PR_EVALUATION	EVAL_CRITER	RELEVANCE	ORIGINALITY	UNPUBLISHED
PR_EVALUATION	EVAL_CRITER	RELEVANCE	SIGNIFICANCE	SIGNIFIC*
PR_EVALUATION	EVAL_CRITER	RELEVANCE	SIGNIFICANCE	@SIGNIFICANCE [SIGNIF* NEAR CONTRIB* NEAR RESEARCH NEAR RESULT? /Y /S3/D3/D3]
PR_EVALUATION	EVAL_CRITER	RES_DISCUSS		@RES&DISCUSS [R?SULT* NEAR DIS?US* /A /P12]
PR_EVALUATION	EVAL_CRITER	THEORY		TE?RIC*
PR_EVALUATION	EVAL_CRITER	THEORY		TEORIJ*
PR_EVALUATION	EVAL_CRITER	THEORY		THEOR*
PR_EVALUATION	EVAL_CRITER	WRITING&PRESENT		@WRI_STYLE [WRIT* NEAR STYLE /A /P3]
PR_EVALUATION	EVAL_CRITER	WRITING&PRESENT		ESTILO_*_REDACC*
PR_EVALUATION	EVAL_CRITER	WRITING&PRESENT		PRESENTACIÓN
PR_EVALUATION	EVAL_CRITER	WRITING&PRESENT		PRESENTATION
PR_EVALUATION	EVAL_CRITER	WRITING&PRESENT		PRESENTAZIONE
PR_EVALUATION	EVAL_CRITER	WRITING&PRESENT		STILE_*_SCRITT*
PR_EVALUATION	EVAL_CRITER	WRITING&PRESENT		THOROUGHN*
PR_EVALUATION	EVAL_CRITER	WRITING&PRESENT	PUBL_GUID	@PUB_GUID [GUID* NEAR PUB* NEAR PRACT* NEAR STYL* NEAR LANGUA* /Y /P4/P4/P4/P4]
PR_EVALUATION	EVAL_CRITER	WRITING&PRESENT	PUBL_GUID	BEST_PRACTICE_GUIDELINES_FOR_JOURNAL_EDITORS
PR_EVALUATION	EVAL_CRITER	WRITING&PRESENT	PUBL_GUID	EASE
PR_EVALUATION	EVAL_CRITER	WRITING&PRESENT	PUBL_GUID	EUROPEAN_ASSOCIATION_OF_SCIENCE_EDITORS
PR_EVALUATION	EVAL_CRITER	WRITING&PRESENT	PUBL_GUID	INTERNATIONAL_STANDARDS*_FOR_AUTHOR*
PR_EVALUATION	EVAL_CRITER	WRITING&PRESENT	CLARITY	CHIAREZZA
PR_EVALUATION	EVAL_CRITER	WRITING&PRESENT	CLARITY	CLARIDAD
PR_EVALUATION	EVAL_CRITER	WRITING&PRESENT	CLARITY	CLARITY
PR_EVALUATION	EVAL_CRITER	WRITING&PRESENT	CLARITY	CLEAR
PR_EVALUATION	EVAL_CRITER	WRITING&PRESENT	CLARITY	JASN*
PR_EVALUATION	EVAL_CRITER	WRITING&PRESENT	ACCURACY	@COMPL_BIBL [COMPLET* NEAR BIBLIOGRAPH* NEAR SOURC* NEAR L?TTERAT* /Y /S4/D4/D4]
PR_EVALUATION	EVAL_CRITER	WRITING&PRESENT	ACCURACY	ACCURA*
PR_EVALUATION	EVAL_CRITER	WRITING&PRESENT	ACCURACY	CORETAZZA
PR_EVALUATION	EVAL_CRITER	WRITING&PRESENT	ACCURACY	CORRETEZZA
PR_EVALUATION	EVAL_CRITER	WRITING&PRESENT	ACCURACY	EXACTITU*
PR_EVALUATION	EVAL_CRITER	WRITING&PRESENT	ACCURACY	PRECIS*
PR_EVALUATION	EVAL_CRITER	WRITING&PRESENT	ACCURACY	TOÈN*
PR_EVALUATION	EVAL_CRITER	WRITING&PRESENT	STRUCT&LAYOUT\ABSTRACT	ABSTRACT
PR_EVALUATION	EVAL_CRITER	WRITING&PRESENT	STRUCT&LAYOUT\ABSTRACT	ESTRATT*
PR_EVALUATION	EVAL_CRITER	WRITING&PRESENT	STRUCT&LAYOUT\ABSTRACT	RESUMEN*
PR_EVALUATION	EVAL_CRITER	WRITING&PRESENT	STRUCT&LAYOUT\ABSTRACT	RIASSUNT*
PR_EVALUATION	EVAL_CRITER	WRITING&PRESENT	STRUCT&LAYOUT\ABSTRACT	SAŽETAK
PR_EVALUATION	EVAL_CRITER	WRITING&PRESENT	STRUCT&LAYOUT\ABSTRACT	SUMMARY
PR_EVALUATION	EVAL_CRITER	WRITING&PRESENT	STRUCT&LAYOUT\CONCLUS	CONCLUS*
PR_EVALUATION	EVAL_CRITER	WRITING&PRESENT	STRUCT&LAYOUT\CONCLUS	ZAKLJUÈ*
PR_EVALUATION	EVAL_CRITER	WRITING&PRESENT	STRUCT&LAYOUT\INTRODUCTION	INTRODUCCI*
PR_EVALUATION	EVAL_CRITER	WRITING&PRESENT	STRUCT&LAYOUT\INTRODUCTION	INTRODUCTION
PR_EVALUATION	EVAL_CRITER	WRITING&PRESENT	STRUCT&LAYOUT\INTRODUCTION	INTRODUZION*
PR_EVALUATION	EVAL_CRITER	WRITING&PRESENT	STRUCT&LAYOUT\INTRODUCTION	UVOD
PR_EVALUATION	EVAL_CRITER	WRITING&PRESENT	STRUCT&LAYOUT\INTRODUCTION	LAYOUT
PR_EVALUATION	EVAL_CRITER	WRITING&PRESENT	STRUCT&LAYOUT\INTRODUCTION	STRUCTURE*
PR_EVALUATION	EVAL_CRITER	WRITING&PRESENT	STRUCT&LAYOUT\TITLE	@TITLE [TITLE NEAR #SUBMISS_GEN /A /P7]
PR_EVALUATION	EVAL_CRITER	REF_LITER		BIBLIOGR?FI*
PR_EVALUATION	EVAL_CRITER	REF_LITER		BIBLIOGRAPH*
PR_EVALUATION	EVAL_CRITER	REF_LITER		L?TTERATURA
PR_EVALUATION	EVAL_CRITER	REF_LITER		LITERATUR*
PR_EVALUATION	EVAL_CRITER	REF_LITER		REFERENC*
PR_EVALUATION	EVAL_CRITER	REF_LITER		RIFERIMENT*
PR_EVALUATION	EVAL_CRITER	AUTH_REPUT		@AUTH_REPUT [AUTHOR* NEAR REPUTAT* NEAR AFFILIAT* /Y /S3/S3]
PR_EVALUATION	PR_OUTCOME	ACCEPT		ACCEPT*
PR_EVALUATION	PR_OUTCOME	ACCEPT		ACCETTA*
PR_EVALUATION	PR_OUTCOME	ACCEPT		FAVORAB*
PR_EVALUATION	PR_OUTCOME	ACCEPT		PRIHVA*
PR_EVALUATION	PR_OUTCOME	ACCEPT	REVISION	ALTERA*
PR_EVALUATION	PR_OUTCOME	ACCEPT	REVISION	ALTERE*
PR_EVALUATION	PR_OUTCOME	ACCEPT	REVISION	IZMJEN*
PR_EVALUATION	PR_OUTCOME	ACCEPT	REVISION	MODIFICA*
PR_EVALUATION	PR_OUTCOME	ACCEPT	REVISION	PROMJEN*
PR_EVALUATION	PR_OUTCOME	ACCEPT	REVISION	REVISION*
PR_EVALUATION	PR_OUTCOME	REJECT		DESFAVORAB*
PR_EVALUATION	PR_OUTCOME	REJECT		NOT_ACCEPT*
PR_EVALUATION	PR_OUTCOME	REJECT		ODBIJ*
PR_EVALUATION	PR_OUTCOME	REJECT		RECHAZO
PR_EVALUATION	PR_OUTCOME	REJECT		REFUS*
PR_EVALUATION	PR_OUTCOME	REJECT		REJECT*
PR_EVALUATION	PR_OUTCOME	REJECT		RIFIUT*
PR_EVALUATION	PUBL_TYPE	ARTICLE	PROF_ART	@PROF_ART [PROFES* NEAR #SUBMISS_TYPES /Y /P3]
PR_EVALUATION	PUBL_TYPE	ARTICLE	PROF_ART	CONTR*_PROF*
PR_EVALUATION	PUBL_TYPE	ARTICLE	PROF_ART	PUB*_PROF*
PR_EVALUATION	PUBL_TYPE	ARTICLE	PROF_ART	STRUÈN*_ÈLAN*
PR_EVALUATION	PUBL_TYPE	ARTICLE	PROF_ART	STRUÈN*_RAD*
PR_EVALUATION	PUBL_TYPE	ARTICLE	SCHO_ART	@ACAD_ART [ACADEMIC NEAR PAPER* /Y /P3]
PR_EVALUATION	PUBL_TYPE	ARTICLE	SCHO_ART	@RES_ART [RESEARCH NEAR #SUBMISS_TYPES /Y /P3]
PR_EVALUATION	PUBL_TYPE	ARTICLE	SCHO_ART	@SCHOL_ART [SCHOLARLY NEAR #SUBMISS_TYPES /Y /P3]
PR_EVALUATION	PUBL_TYPE	ARTICLE	SCHO_ART	@SCI_ART [SCIENTIF* NEAR #SUBMISS_TYPES /Y /P3]
PR_EVALUATION	PUBL_TYPE	ARTICLE	SCHO_ART	ART?C*_CIENT*
PR_EVALUATION	PUBL_TYPE	ARTICLE	SCHO_ART	ARTIC*_ACCAD?M*
PR_EVALUATION	PUBL_TYPE	ARTICLE	SCHO_ART	ARTIC*_CIEN*
PR_EVALUATION	PUBL_TYPE	ARTICLE	SCHO_ART	ARTÍC*_DE_INVESTIG*
PR_EVALUATION	PUBL_TYPE	ARTICLE	SCHO_ART	CONTRIBUT*_SCIENTIF*
PR_EVALUATION	PUBL_TYPE	ARTICLE	SCHO_ART	ISTRAŽ*_RAD*
PR_EVALUATION	PUBL_TYPE	ARTICLE	SCHO_ART	RICERCA_ARTIC*
PR_EVALUATION	PUBL_TYPE	ARTICLE	SCHO_ART	ZNANSTVEN*_ÈLAN*
PR_EVALUATION	PUBL_TYPE	ARTICLE	SCHO_ART	ZNANSTVEN*_RAD*
PR_EVALUATION	PUBL_TYPE	BOOK_REV		BOOK_REVIEW*
PR_EVALUATION	PUBL_TYPE	BOOK_REV		PRIKAZ*_KNJIG*
PR_EVALUATION	PUBL_TYPE	BOOK_REV		RECEN*_LIBR*
PR_EVALUATION	PUBL_TYPE	BOOK_REV		RECENZ*_KNJIG*
PR_EVALUATION	PUBL_TYPE	BOOK_REV		RESEN*_*_LIBR*
PR_EVALUATION	PUBL_TYPE	BOOK_REV		REVIEW_*_BOOK*
PR_EVALUATION	PUBL_TYPE	BOOK_REV		REVISIÓN_DE_LIBR*
PR_EVALUATION	PUBL_TYPE	COMMENT		@COMMENT [COMMENT* NEAR NOTE? /A /S3]
PR_EVALUATION	PUBL_TYPE	CONF_PAPER		CONFERENCE*
PR_EVALUATION	PUBL_TYPE	CONF_PAPER		CONGRESS?
PR_EVALUATION	PUBL_TYPE	CONF_PAPER		CONVEGN?
PR_EVALUATION	PUBL_TYPE	CONF_PAPER		KONF*
PR_EVALUATION	PUBL_TYPE	CONF_PAPER		PRILO*_*_SKUP*
PR_EVALUATION	PUBL_TYPE	CONF_PAPER		RAD*_*_SKUP*
PR_EVALUATION	PUBL_TYPE	CONF_REV		CONFER*_REVIEW*
PR_EVALUATION	PUBL_TYPE	CONF_REV		PRIKAZ*_KONF*
PR_EVALUATION	PUBL_TYPE	CONF_REV		PRIKAZ*_SKUP*
PR_EVALUATION	PUBL_TYPE	CONF_REV		PRIKAZ_KONF*
PR_EVALUATION	PUBL_TYPE	CONF_REV		PRIKAZ_SKUP*
PR_EVALUATION	PUBL_TYPE	CONF_REV		RECEN*_*_CONFERENZ*
PR_EVALUATION	PUBL_TYPE	CONF_REV		REVIS*_*_*_CONFERENC*
PR_EVALUATION	PUBL_TYPE	CRIT_DISCUSS		CRIT*_DISCUS*
PR_EVALUATION	PUBL_TYPE	CRIT_DISCUSS		DISCUS*_CR?TICA*
PR_EVALUATION	PUBL_TYPE	CRIT_DISCUSS		KRIT*_DISKUS*
PR_EVALUATION	PUBL_TYPE	DEBATE		DEBAT*
PR_EVALUATION	PUBL_TYPE	DEBATE		DISCUSSIONE
PR_EVALUATION	PUBL_TYPE	ESSAY		ENSAYO*
PR_EVALUATION	PUBL_TYPE	ESSAY		ESEJ*
PR_EVALUATION	PUBL_TYPE	ESSAY		ESSAY*
PR_EVALUATION	PUBL_TYPE	ESSAY		SAGG*
PR_EVALUATION	PUBL_TYPE	EXPERIENCE		ESPERIENZE
PR_EVALUATION	PUBL_TYPE	EXPERIENCE		EXPERIENCES
PR_EVALUATION	PUBL_TYPE	EXPERIENCE		EXPERIENCIAS
PR_EVALUATION	PUBL_TYPE	PRE_COMM		BRIEF*_COMMUN*
PR_EVALUATION	PUBL_TYPE	PRE_COMM		COMUNIC*_PRELIM*
PR_EVALUATION	PUBL_TYPE	PRE_COMM		INFORM*_PRELIM*
PR_EVALUATION	PUBL_TYPE	PRE_COMM		KRATKO_PRIOP*
PR_EVALUATION	PUBL_TYPE	PRE_COMM		PRELIMINA*_COMMUN*
PR_EVALUATION	PUBL_TYPE	PRE_COMM		PRELIMINA*_REPORT*
PR_EVALUATION	PUBL_TYPE	PRE_COMM		PRETH*_PRIOP*
PR_EVALUATION	PUBL_TYPE	PRE_COMM		RAPPORT*_PRELIM*
PR_EVALUATION	PUBL_TYPE	REV_PAPER	REV_ART	ART?C*_*_REV*
PR_EVALUATION	PUBL_TYPE	REV_PAPER	REV_ART	REV*_ART*
PR_EVALUATION	PUBL_TYPE	REV_PAPER	REV_ART	REV*_PAPER*
PR_EVALUATION	PUBL_TYPE	REV_PAPER	REV_JURIS	JUDICAL_REVIEW*
PR_EVALUATION	PUBL_TYPE	REV_PAPER	REV_JURIS	RASSEGN*_DI_GIURIS*
PR_EVALUATION	PUBL_TYPE	REV_PAPER	REV_JURIS	RESENA_DE_JURIS*
PR_EVALUATION	PUBL_TYPE	REV_PAPER	REV_JURIS	REVIEW_*_JURIS*
PR_EVALUATION	PUBL_TYPE	REV_PAPER	REV_JURIS	REVIEW_JURIS*
PR_EVALUATION	PUBL_TYPE	REV_PAPER	REV_JURIS	REVISIÓN_DE_JURIS*
PR_EVALUATION	PUBL_TYPE	REV_PAPER	REV_LEGISL	RASSEGN*_DI_LEGISL*
PR_EVALUATION	PUBL_TYPE	REV_PAPER	REV_LEGISL	RESENA_DE_LEGISL*
PR_EVALUATION	PUBL_TYPE	REV_PAPER	REV_LEGISL	REVIEW_OF_LEGISL*
PR_EVALUATION	PUBL_TYPE	REV_PAPER	REV_LEGISL	REVISÓN_DE_LEGISL*
PR_EVALUATION	PUBL_TYPE	SUBMISS_GEN		ARTIC*
PR_EVALUATION	PUBL_TYPE	SUBMISS_GEN		CONTRIBUTION*
PR_EVALUATION	PUBL_TYPE	SUBMISS_GEN		IZVJEŠTAJ*
PR_EVALUATION	PUBL_TYPE	SUBMISS_GEN		IZVJEŠÆ*
PR_EVALUATION	PUBL_TYPE	SUBMISS_GEN		LAVORO
PR_EVALUATION	PUBL_TYPE	SUBMISS_GEN		OPERA
PR_EVALUATION	PUBL_TYPE	SUBMISS_GEN		PAPER*
PR_EVALUATION	PUBL_TYPE	SUBMISS_GEN		PRILOG
PR_EVALUATION	PUBL_TYPE	SUBMISS_GEN		PRILOZI
PR_EVALUATION	PUBL_TYPE	SUBMISS_GEN		PUBLICAT*
PR_EVALUATION	PUBL_TYPE	SUBMISS_GEN		RAD
PR_EVALUATION	PUBL_TYPE	SUBMISS_GEN		RADOVI*
PR_EVALUATION	PUBL_TYPE	SUBMISS_GEN		REPORT*
PR_EVALUATION	PUBL_TYPE	SUBMISS_GEN		RUKOPIS*
PR_EVALUATION	PUBL_TYPE	SUBMISS_GEN		SUBMISSION*
PR_EVALUATION	PUBL_TYPE	SUBMISS_GEN		TRABAJO?
PR_EVALUATION	PUBL_TYPE	SUBMISS_GEN		WORK*
PR_EVALUATION	PUBL_TYPE	SUBMISS_GEN		ÈLANAK
PR_EVALUATION	PUBL_TYPE	SUBMISS_GEN		ÈLANCI
PR_EVALUATION	PUBL_TYPE	NOTE		CASE_NOTE?
PR_EVALUATION	PUBL_TYPE	NOTE		CHRONICLE*
PR_EVALUATION	PUBL_TYPE	NOTE		CRONACHE*
PR_EVALUATION	PUBL_TYPE	NOTE		CRÓNICA*
PR_EVALUATION	PUBL_TYPE	NOTE		DOCTRIN*
PR_EVALUATION	PUBL_TYPE	NOTE		DOTTRIN*
PR_EVALUATION	PUBL_TYPE	NOTE		DOTTRINA
PR_EVALUATION	PUBL_TYPE	NOTE		NOT*_*_SENTENZ*
PR_EVALUATION	PUBL_TYPE	NOTE		NOT*_GIURISPR*
PR_EVALUATION	PUBL_TYPE	NOTE		NOTA*_*_ORAC*
PR_EVALUATION	PUBL_TYPE	NOTE		NOTAS*_*_LEGISL*
PR_EVALUATION	PUBL_TYPE	NOTE		NOTE_A_SENTENZ*
PR_EVALUATION	PUBL_TYPE	NOTE		TECHNIC*_NOTE?
PR_PROCESS	GOVERNANCE	ED_BOARD		COMIT*_*_REDAZ*
PR_PROCESS	GOVERNANCE	ED_BOARD		COMIT*_EDITO*
PR_PROCESS	GOVERNANCE	ED_BOARD		COMITAT*_REDAZION*
PR_PROCESS	GOVERNANCE	ED_BOARD		CONSE*_*_REDACC*
PR_PROCESS	GOVERNANCE	ED_BOARD		CONSE*_EDITOR*
PR_PROCESS	GOVERNANCE	ED_BOARD		EDITOR*_BOARD*
PR_PROCESS	GOVERNANCE	ED_BOARD		REDACT*_BOARD*
PR_PROCESS	GOVERNANCE	ED_BOARD		UREDNIÈK*_ODB*
PR_PROCESS	GOVERNANCE	ED_BOARD		UREDNIŠT*
PR_PROCESS	GOVERNANCE	GOVERN_BOARD		GOVERN*_BOARD*
PR_PROCESS	GOVERNANCE	GOVERN_BOARD		UPRAV*_ODBOR*
PR_PROCESS	GOVERNANCE	REV_BOARD		COMIT*_*_*_VALUTA*
PR_PROCESS	GOVERNANCE	REV_BOARD		COMIT*_*_R?FER*
PR_PROCESS	GOVERNANCE	REV_BOARD		COMIT*_*_REVIS*
PR_PROCESS	GOVERNANCE	REV_BOARD		COMIT*_*_VALUTA*
PR_PROCESS	GOVERNANCE	REV_BOARD		RECENZ*_ODBOR*
PR_PROCESS	GOVERNANCE	REV_BOARD		REVIEW*_BOARD*
PR_PROCESS	GOVERNANCE	SCI/ADVISOR_BOARD		ADVISOR*_BOARD*
PR_PROCESS	GOVERNANCE	SCI/ADVISOR_BOARD		COMIT*_SCIENT*
PR_PROCESS	GOVERNANCE	SCI/ADVISOR_BOARD		CONSE*_ASESOR*
PR_PROCESS	GOVERNANCE	SCI/ADVISOR_BOARD		SAVJET*_ODBOR*
PR_PROCESS	GOVERNANCE	SCI/ADVISOR_BOARD		SCIENTIF*_BOARD*
PR_PROCESS	GOVERNANCE	SCI/ADVISOR_BOARD		ZNAN*_SAVJET*
PR_PROCESS	GOVERNANCE	SCI/ADVISOR_BOARD		ZNANSTV*_ODBOR*
PR_PROCESS	GOVERNANCE	STEER_COMM		COMIT*_DIRE*
PR_PROCESS	GOVERNANCE	STEER_COMM		NADZORN*_ODBOR*
PR_PROCESS	GOVERNANCE	STEER_COMM		STEERING_COMMIT*
PR_PROCESS	GOVERNANCE	EDITOR_IN_CHIEF		DIRECTOR*
PR_PROCESS	GOVERNANCE	EDITOR_IN_CHIEF		EDITOR_IN_CHIEF
PR_PROCESS	GOVERNANCE	EDITOR_IN_CHIEF		EDITOR-IN-CHIEF
PR_PROCESS	GOVERNANCE	EDITOR_IN_CHIEF		CHIEF_EDITOR
PR_PROCESS	GOVERNANCE	EDITOR_IN_CHIEF		CHIEF-EDITOR
PR_PROCESS	GOVERNANCE	EDITOR_IN_CHIEF		GLAVNI_UREDNIK
PR_PROCESS	GOVERNANCE	EDITOR_IN_CHIEF		DIRETTORE
PR_PROCESS	ID_TRANSP	ANONYM	ANON_GEN	AN?N*
PR_PROCESS	ID_TRANSP	ANONYM	ANON_GEN	BLIND*
PR_PROCESS	ID_TRANSP	ANONYM	ANON_GEN	CIEC*
PR_PROCESS	ID_TRANSP	ANONYM	ANON_GEN	CIEG*
PR_PROCESS	ID_TRANSP	ANONYM	ANON_GEN	CONCEAL*
PR_PROCESS	ID_TRANSP	ANONYM	ANON_GEN	NASCONDER*
PR_PROCESS	ID_TRANSP	ANONYM	DOUBLE_ANON	DOBLE
PR_PROCESS	ID_TRANSP	ANONYM	DOUBLE_ANON	DOPPIO
PR_PROCESS	ID_TRANSP	ANONYM	DOUBLE_ANON	DOUBLE
PR_PROCESS	ID_TRANSP	ANONYM	DOUBLE_ANON	DVOSTRUK*
PR_PROCESS	ID_TRANSP	ANONYM	SINGLE_ANON	JEDNOSTRUK*
PR_PROCESS	ID_TRANSP	ANONYM	SINGLE_ANON	SIMPLE
PR_PROCESS	ID_TRANSP	ANONYM	SINGLE_ANON	SINGLE
PR_PROCESS	ID_TRANSP	ANONYM	SINGLE_ANON	SINGOL*
PR_PROCESS	ID_TRANSP	ANONYM	TRIPLE_ANON	TRIPLE
PR_PROCESS	ID_TRANSP	ANONYM	TRIPLE_ANON	TROSTRUK*
PR_PROCESS	ID_TRANSP	VISIBLE		DISCLOS*_IDENTIT*
PR_PROCESS	ID_TRANSP	VISIBLE		NEANONIMN*
PR_PROCESS	ID_TRANSP	VISIBLE		NO*_ANONIM*
PR_PROCESS	ID_TRANSP	VISIBLE		NO_CIEGO
PR_PROCESS	ID_TRANSP	VISIBLE		NON_CIECO
PR_PROCESS	ID_TRANSP	VISIBLE		OPEN_IDENTIT*
PR_PROCESS	ID_TRANSP	VISIBLE		OPEN_PEER_REV*
PR_PROCESS	ID_TRANSP	VISIBLE		OTVOREN*_REC*
PR_PROCESS	ID_TRANSP	VISIBLE		REVEIL*_IDENTIT*
PR_PROCESS	ID_TRANSP	VISIBLE		REVISIÓN_POR_PARES_ABIERTA
PR_PROCESS	ID_TRANSP	VISIBLE		REVISON*_TRA_PARI_APERTA
PR_PROCESS	ID_TRANSP	VISIBLE		UNANON*
PR_PROCESS	PR_GEN			?VALUA*
PR_PROCESS	PR_GEN			ASSESSM*
PR_PROCESS	PR_GEN			PEER?REVIEW*
PR_PROCESS	PR_GEN			PEER_REVIEW*
PR_PROCESS	PR_GEN			PROSUD*
PR_PROCESS	PR_GEN			REVIEW_PROCE*
PR_PROCESS	PR_GEN			VALUTA*
PR_PROCESS	REVIEWER	AUTONOMY		AUT?NOM*_*_EV*
PR_PROCESS	REVIEWER	AUTONOMY		AUT?NOM*_*_RE*
PR_PROCESS	REVIEWER	AUTONOMY		AUT?NOM*_RE*
PR_PROCESS	REVIEWER	AUTONOMY		RE*_AUTONOM*
PR_PROCESS	REVIEWER	COMPETENCE		COMPETEN*
PR_PROCESS	REVIEWER	COMPETENCE		E?PERTI?E
PR_PROCESS	REVIEWER	COMPETENCE		EKSPERT*
PR_PROCESS	REVIEWER	COMPETENCE		EXPERT*
PR_PROCESS	REVIEWER	COMPETENCE		FAMA
PR_PROCESS	REVIEWER	COMPETENCE		KOMPETEN*
PR_PROCESS	REVIEWER	COMPETENCE		STRUÈNJ*
PR_PROCESS	REVIEWER	INDEPEND		COMITAT*_INTERNAZ*
PR_PROCESS	REVIEWER	INDEPEND		E?TERN*
PR_PROCESS	REVIEWER	INDEPEND		ESTERN*
PR_PROCESS	REVIEWER	INDEPEND		IND?PEND*
PR_PROCESS	REVIEWER	INDEPEND		INDIPENDEN*
PR_PROCESS	REVIEWER	INDEPEND		NEZAVIS*
PR_PROCESS	REVIEWER	INDEPEND		VANJSK*
PR_PROCESS	REVIEWER	NUMBER	ONE	1ST_REV*
PR_PROCESS	REVIEWER	NUMBER	ONE	FIRST_REV*
PR_PROCESS	REVIEWER	NUMBER	ONE	JED*_REC*
PR_PROCESS	REVIEWER	NUMBER	ONE	ONE_*_RE*
PR_PROCESS	REVIEWER	NUMBER	ONE	ONE_REV*
PR_PROCESS	REVIEWER	NUMBER	ONE	PRIMO
PR_PROCESS	REVIEWER	NUMBER	ONE	PRV?_RE*
PR_PROCESS	REVIEWER	NUMBER	ONE	UNO
PR_PROCESS	REVIEWER	NUMBER	THREE_OR_MORE	3RD_RE*
PR_PROCESS	REVIEWER	NUMBER	THREE_OR_MORE	TERC*
PR_PROCESS	REVIEWER	NUMBER	THREE_OR_MORE	THIRD_RE*
PR_PROCESS	REVIEWER	NUMBER	THREE_OR_MORE	THREE_*_RE*
PR_PROCESS	REVIEWER	NUMBER	THREE_OR_MORE	THREE_RE*
PR_PROCESS	REVIEWER	NUMBER	THREE_OR_MORE	TRE
PR_PROCESS	REVIEWER	NUMBER	THREE_OR_MORE	TREÆ*_RE*
PR_PROCESS	REVIEWER	NUMBER	THREE_OR_MORE	TRES_EV*
PR_PROCESS	REVIEWER	NUMBER	THREE_OR_MORE	TRI_RE*
PR_PROCESS	REVIEWER	NUMBER	TWO	2ND_REV*
PR_PROCESS	REVIEWER	NUMBER	TWO	DOS_EV*
PR_PROCESS	REVIEWER	NUMBER	TWO	DRUG?_RE*
PR_PROCESS	REVIEWER	NUMBER	TWO	DUE
PR_PROCESS	REVIEWER	NUMBER	TWO	DVA*_RE*
PR_PROCESS	REVIEWER	NUMBER	TWO	SECOND
PR_PROCESS	REVIEWER	NUMBER	TWO	TWO_*_RE*
PR_PROCESS	REVIEWER	NUMBER	TWO	TWO_RE*
PR_PROCESS	REVIEWER	OBJECTIVITY		OBIETTIV*
PR_PROCESS	REVIEWER	OBJECTIVITY		OBJECTIV*
PR_PROCESS	REVIEWER	OBJECTIVITY		OBJEKTIV*
PR_PROCESS	REVIEWER	OBJECTIVITY		OBJETIV*
PR_PROCESS	REVIEWER	REVIEWER_GEN		ÁRBITRO
PR_PROCESS	REVIEWER	REVIEWER_GEN		AVALUADOR*
PR_PROCESS	REVIEWER	REVIEWER_GEN		EVALUADOR*
PR_PROCESS	REVIEWER	REVIEWER_GEN		RECENZENT*
PR_PROCESS	REVIEWER	REVIEWER_GEN		REFERAGG*
PR_PROCESS	REVIEWER	REVIEWER_GEN		REFEREE*
PR_PROCESS	REVIEWER	REVIEWER_GEN		REVIEWER*
PR_PROCESS	REVIEWER	REVIEWER_GEN		REVISOR*
PR_PROCESS	REVIEWER	REVIEWER_GEN		VALUTATOR*
